# Supplementary material for: His108Arg Transthyretin Amyloidosis—Shedding Light on a Distinctively Malignant Variant
Source: J Clin Med. 2024 Dec 23;13(24):7857. doi: 10.3390/jcm13247857 (PMC11728263; doi:10.3390/jcm13247857)
Supplement: Supplementary file 1 [file jcm-13-07857-s001.zip]

Archive with 1 entries (1 files):
- jcm-3382088-supplementary.pdf
